# Supplementary material for: Prognostic Nutritional Index as a Predictor of Mortality in 101,616 Patients Undergoing Hemodialysis
Source: Nutrients. 2023 Jan 8;15(2):311. doi: 10.3390/nu15020311 (PMC9865495; doi:10.3390/nu15020311)
Supplement: Supplementary file 1 [file nutrients-15-00311-s001.zip]

Archive with 1 entries (1 files):
- nutrients-2111569-supplementary.pdf
